# Supplementary material for: Intestinal FGF15/19 physiologically repress hepatic lipogenesis in the late fed-state by activating SHP and DNMT3A
Source: Nat Commun. 2020 Nov 24;11:5969. doi: 10.1038/s41467-020-19803-9 (PMC7686350; doi:10.1038/s41467-020-19803-9)
Supplement: Supplementary file 4 — Source Data [file 41467_2020_19803_MOESM4_ESM.xlsx]

## Sheet: Source data
Fig 1a
	pre-Fasn						pre-Srebp1						pre-Acc1
fd (0h)	0.913	1.116	1.034	0.863	1.1		1.10496	1.2781	0.814508	0.734075	1.18427		1.23971	1.18921	1.03526	0.80107	0.817902
fd (0.5h)	6.031	16.943	8.806	34.814	8.913		14.1792	17.7785	12.7914	12.6268	14.0435		7.84462	10.4691	14.0559	10.6621	8.98695
fd (1h)	41.6012	17.4294	14.837	20.5359	19.0159		17.9262	16.156	10.5854	16.2684	13.306		9.84916	10.7034	11.7942	7.56846	11.5514
fd (2h)	11.696	14.601	24.727	11.86	18.101		13.5855	9.2151	16.8421	11.5035	10.1542		9.57983	8.81524	8.22491	10.2674	10.3388
fd(3h)	4.884	8.803	9.241	5.091	9.5		9.02546	4.35901	6.65298	4.12387	6.2941		8.33973	7.56846	8.87656	5.93809	7.31065
fd(4h)	3.575	2.097	2.425	2.155	2.747		3.01885	2.81669	2.59188	1.91057	3.69097		3.11666	5.06303	3.03143	2.56685	4.05584
fd(6h)	1.179	0.932	0.846	0.794	0.965		1.74594	1.58447	1.30495	2.25636	1.40834		2.78949	2.46229	1.19748	2.17347	1.52626
Fig 1b
	Fasn						Srebp1						Acc1
fd (0h)	0.963196	0.658475	1.34599	1.20344	0.973376		1.128	1.031	0.798	0.942	1.144		1.23628	1.07624	0.91764	1.01819	0.804408
fd (1h)	1.42285	1.23731	1.58016	1.72922	1.90339		2.105	1.509	1.468	1.038	1.37		1.12194	1.29774	1.22774	0.880259	1.57571
fd (2h)	2.14514	1.69207	1.35583	1.70117	1.97216		2.74	1.951	1.734	1.37	2.195		1.48041	1.24487	1.31585	1.17772	0.804408
fd(4h)	6.81481	6.36342	7.26076	7.26516	7.10976		6.382	7.857	5.256	5.042	3.281		5.08413	6.30283	4.12959	4.58207	4.39542
fd(6h)	8.39845	7.31607	6.5603	6.30604	7.93209		7.912	5.792	2.539	5.256	5.479		5.22706	4.55042	2.76255	5.96284	5.26342
Fig 1c	pre-Fasn												Fasn
fd (h)	littermates					FGF15-KO						fd (h)	littermates					FGF15-KO
0	1.06079	0.998369	1.11811	0.960292	0.862439	1.77307	1.19498	1.22401	1.61531	1.14808		0	0.966	0.946	1.094	1.079	0.927	1.625	2.014	1.778	1.803	1.986
2	5.2812	5.32453	6.66541	5.01235		5.21024	6.24175	5.32453	5.67452			2	1.803	1.537	1.79	2.657		4.563	5.278	3.972	3.891
3	2.35775	2.39554	3.35098	2.66673	2.87742	4.37073	5.00896	5.86096	6.71296	3.97058		3	3.63	4.17	3.411	3.095	5.205	9.19	4.925	7.285	9.383	5.54
6	0.49515	0.77748	0.602178	0.483503	0.698322	3.15197	3.21286	4.08816	3.83861	3.79561		6	5.578	4.877	5.257	6.335	6.509	9.8	6.309	7.264	8.1	7.935
Fig 1d	pre-Fasn														Fasn
fd (h)	C57BL/6						SHP-KO							fd (h)	C57BL/6						SHP-KO
0	0.617	0.774	1.321	1.432	0.981	1.128	1.227	1.757	1.868	1.798	1.39	1.863		0	1.06	1.098	1.066	1.115	0.867	0.834	1.797	1.429	1.792	2.106	1.28	1.626
2	15.816	9.147	18.168	11.658	14.655	14.254	10.22	11.498	14.058	11.418	13.116	11.261		2	1.84	1.474	2.412	1.79	1.892	2.071	5.579	4.287	5.502	7.674	4.595	3.945
3	7.88	8.341	6.918	10.815	10.349	10.492	8.93	6.746	12.321	8.177	11.008	10.312		3	3.553	4.38	4.663	3.875	4.689	4.693	7.594	11.245	10.413	9.891	8.418	10.147
6	0.955	1.2	0.6	1.077	1.106	0.725	9.215	9.197	9.497	10.49	10.606	6.204		6	8.136	8.843	6.161	7.096	7.216	8.855	8.869	6.98	8.999	9.411	11.085	9.936
Fig 1e	FASN protein levels									Fig 1f	FASN protein levels
fd (h)	littermates			FGF15-KO						fd (h)	C57BL/6			SHP-KO
0	0.954496	0.933458	1.11205	1.74869	1.4518	1.87277	1.85484	1.79894		0	1	0.968602	1.13536	2.23926	1.92483	2.56627	1.91568	1.91883
2	1.13441	1.93439	1.67617	3.05049	2.7434	3.26348				2	3.00493	2.05047	2.23128	5.96138	5.97758	6.38048
3	1.96491	2.82906	3.04117	3.99951	4.03334	3.78917				3	4.79337	5.53696	6.98433	11.9159	9.53161	8.53917
6	3.70466	2.79075	2.80679	4.17993	4.6999	4.85374				6	10.4264	9.78838	9.84873	9.13687	13.4558	14.4204
Fig 2c
	mRNA level
	Veh					FGF19
Fasn	1.15523	1.33224	0.84417	0.758771	0.909598	0.726447	0.730078	0.648487	0.643347	0.729724
Srebp1	0.843536	1.26666	0.84971	0.942845	1.09725	0.683855	0.609412	0.677331	0.823356	0.7317
Acc	0.954204	0.99341	1.20424	1.14033	1.0542	0.741023	0.541253	0.524127	0.431575	0.371256
Acly	1.24126	1.14253	1.01256	0.981254	0.824102	0.541233	0.654862	0.841253	0.844102	0.64312
Dgat1	0.841205	0.721403	0.914253	1.04253	1.00452	0.314202	0.740245	0.742053	0.63483	0.524523
Lpin1	1.20452	1.12053	1.14527	0.964512	0.996451	0.32452	0.631025	0.720125	0.521024	0.22142
Cyp7a1	0.929306	1.09098	0.988136	1.04763	0.943945	0.348168	0.295127	0.397336	0.451367	0.408621
Fig 2f	SHP occupancy							Fig 2g	DNA methylation (5mC)							Fig 2h
	Veh			FGF19					Veh			FGF19				Veh	FGF19
Fasn	1.76401	1.82621	1.54099	7.27958	6.60636	7.82915		Fasn	10.411	8.10308	9.26193	13.7654	21.4639	16.5891		6.25	12.5
Srebp1	1.8136	2.45183	1.89718	3.16862	4.80273	3.14674		Srebp1	2.93749	2.51164	3.372	4.78629	6.63853	5.29507		6.25	18.75
Acc1	3.60214	3.30318	3.9418	7.51023	9.02456	8.71715		Acc1	5.65237	8.18996	8.02141	10.6949	14.9685	16.7241		0	12.5
Acly	3.86068	2.9462	3.40784	7.93844	10.6579	8.96222		Acly	5.8517	2.72047	4.72023	10.9576	10.5843	10.2949		0	6.25
Dgat1	0.757258	0.647906	0.369554	1.68629	2.56482	1.95729		Dgat1	11.344	9.97873	11.1491	20.0267	24.7414	19.2109		0	6.25
Lpin1	0.699238	0.875911	1.05985	2.06889	1.24734	1.73972		Lpin1	1.606	2.36	2.768	3.114	5.555	5.403
Cyp7a1	1.53566	1.72173	2.02631	3.60214	5.8924	5.75117		Cyp7a1	1.42247	1.18693	1.61019	1.05938	1.5652	0.941503
Fig 2i	Fasn (DNA methylation_5mC)
	C57BL/6					SHP-KO
Veh	9.4252	12.3415	11.1648	15.3624	10.3625	10.4215	8.2415	9.142	12.5214	5.3614
FGF19	22.4256	25.2415	20.2415	18.1524	15.0142	15.2415	10.3425	8.6314	6.2541	8.4159
Fig 2j	Fasn pre-mRNA
	C57BL/6					SHP-KO
Veh	0.9815	1.0245	1.1047	0.9924	1.1032	1.6425	1.7234	2.1524	1.5867	1.3526
FGF19	0.1425	0.2374	0.2241	0.1573	0.3015	1.5841	1.3041	1.8325	1.3674	1.5814
	Fasn mRNA
	C57BL/6					SHP-KO
Veh	0.895	1.026	1.072	0.874	1.073	2.024	2.166	2.77	1.889	2.803
FGF19	0.372	0.125	0.359	0.604	0.476	2.168	2.068	1.714	2.152	2.247
Fig 3a
Fig 3b	Fasn								Cyp7a1
	Veh			FGF19					Veh			FGF19
IgG	0.764927	0.679424	1.54229	0.713432	1.66118	0.862251		IgG	1.53695	1.38309	3.71271	3.80494	6.88113	0.975316
DNMT3A	0.775886	0.408213	0.836982	7.21578	13.6328	8.81232		DNMT3A	6.39065	6.41165	5.62864	5.44902	7.96985	3.14251
DNMT3B	1.62214	1.35617	1.63672	3.97205	2.96388	2.0055		DNMT3B	5.56002	5.07362	4.63851	4.28461	7.61917	3.99205
DNMT1	1.4979	0.696628	1.67438	1.31378	1.60856	1.33443		DNMT1	3.47089	3.53421	3.74973	2.70775	3.16458	1.90796
Fig 3c	Fasn
	IgG (C57BL/6)					DNMT3A (C57BL/6)					IgG (SHP-KO)					DNMT3A (SHP-KO)
Veh	0.75	1.5	1.2	0.015	0.3	1.504	2.18	1.9555	3.119	2.0735	1.5	0.75	1.05	0.3	1.8	3.8685	0.78	1.6245	0.5175	1.3815
FGF19	0.45	0.15	2.25	1.95	0.6	6.2805	6.813	8.409	7.863	9.795	1.2	0.6	0.15	0.75	1.65	2.286	2.895	2.9625	2.289	3.0645
	Cyp7a1
	IgG (C57BL/6)					DNMT3A (C57BL/6)					IgG (SHP-KO)					DNMT3A (SHP-KO)
Veh	1.35	2.8	3.2	2.24	2.67	3.85	2.57	4.21	5.81	6.33	3.66	2.82	3.58	4.15	2.9	4.28	2.75	3.64	4.9	3.16
FGF19	1.82	4.25	2.48	1.93	2.71	2.28	2.66	3.36	6.31	5.49	2.42	2.15	1.08	3.42	2.88	3.82	4.29	4.15	3.01	1.82
Fig 3d											Fig 3e			Fig 3f	Fasn
											Fasted	Re-fed			fs					refed					refasted
											6.25	25		IgG	0.159607	0.303	0.264017	0.542	0.135555	0.069	0.24038	0.109	0.066736	0.339	0.163393	0.322	0.33185	0.163207	0.082967
											6.25	12.5		5mc	11.5124	10.6102	11.2753	7.33267	9.27964	14.1523	13.8324	17.3558	17.7778	24.4131	12.4174	10.0537	8.14233	11.351	14.8752
											0	12.5
											0	6.25			Cyp7a1
											0	6.25			fs					refed					refasted
														IgG	0.365731	0.383	0.467198	0.232	0.174205	0.246	0.343613	0.29	0.222805	0.334	0.338882	0.486	0.515433	0.3545	0.239626
														5mc	1.68046	1.54099	2.50031	1.58431	1.27797	3.47	1.68	1.59	1.17	1.36	1.53	1.76	2.31	2.01	1.37
Fig 3g	Fasn														Esr1
	littermates					FGF15-KO									fs					refed					refasted
fs	16.742	23.8549	20.84	18.2897	19.5648	15.6002	18.4931	20.101	14.7491	13.2742				IgG	0.492726	0.891222	0.152	0.231	0.228	0.453	0.375	0.219	0.289	0.202	0.207	0.224355	0.213729	0.298098	0.232267
fd	25.4109	25.5472	25.5942	22.9794	20.6814	18.7324	15.6221	17.1788	17.0474	17.1131				5mc	49.027	44.7669	39.086	38.713	41.886	41.79	46.965	42.019	41.387	38.03	40.995	37.403	37.7746	43.802	40.581
	Cyp7a1
	littermates					FGF15-KO
fs	2.1325	1.2548	3.4215	1.2845	0.4265	2.3314	1.5426	0.9214	2.3347	3.5413
fd	2.5241	3.2642	1.5349	2.3314	2.6479	3.2415	1.2546	2.5216	1.8246	3.0214
Fig 4b
Fig 4c	mRNA level											Fig 4d	Fasn
	AAV-Ctr					AAV-shDNMT3a							AAV-Ctr					AAV-shDNMT3a
Fasn	1.095	0.74337	0.92836	1.18966	1.04361	1.43348	1.33577	1.45148	1.35129	1.27604		Veh	23.5083	18.1494	23.424	18.1535	20.7887	12.8332	17.0388	16.9148	13.8695	15.3921
Srebp1	1.05	1.025	0.989	0.9246	0.9337	1.1246	1.4925	1.1265	1.3586	1.5425		FGF19	31.0213	31.5495	31.2853	31.4056	31.3454	24.742	12.5214	14.8744	18.5937	16.7341
Acc	1.004	0.9987	1.0243	1.0157	0.998	1.3428	1.4202	1.3456	1.4528	1.5963
Acly	0.945	0.9246	1.025	1.1426	0.9345	1.2754	1.1542	1.2204	1.3463	1.3852			Cyp7a1
Dgat	0.995	0.9735	1.0452	1.1478	0.9537	1.4342	1.3202	1.4935	1.242	1.3246			AAV-Ctr					AAV-shDNMT3a
Lpin1	1.005	0.9425	0.9852	1.1425	1.1203	1.3385	1.442	1.6974	1.3954	1.5579		Veh	2.08323	2.58557	2.11302	2.58327	2.34814	1.1354	2.97797	2.06862	2.09543	2.08203
Cyp7a1	0.99225	0.80757	1.26354	0.67932	1.25732	1.22226	1.01949	0.84091	1.02014	1.03908		FGF19	1.7313	3.07675	2.403	2.36684	2.38492	2.25272	3.52771	3.70139	0.841758	2.89021
Fig 4e	Fasn pre-mRNA
	AAV-Ctr					AAV-shDNMT3a
Veh	0.8912	0.9241	1.0245	1.1041	0.9985	1.7824	1.3724	1.5642	1.7415	1.9252
FGF19	0.2314	0.1526	0.3848	0.5672	0.2305	1.5541	1.3158	1.8834	1.7236	1.4347
Fig 4f	Fasn
	AAV-Ctr					AAV-shDNMT3a
Veh	1.09499	0.743375	0.928362	1.18966	1.04361	1.43348	1.33577	1.45148	1.35129	1.27604
FGF19	0.545509	0.441194	0.661792	0.735711	0.661459	1.16968	1.18817	1.00413	1.30183	1.44619
	Cyp7a1
	AAV-Ctr					AAV-shDNMT3a
Veh	0.992254	0.807566	1.26354	0.679323	1.25732	1.22226	1.01949	0.840908	1.02014	1.03908
FGF19	0.524623	0.592681	0.623201	0.368511	0.527744	0.7338	0.528284	0.822929	0.711779	0.73714
Fig 4g	Hepatic DNL
	AAV-Ctr					AAV-shDNMT3a
Veh	1.0032	1.05175	0.945048	1.02524	1.0452	2.19748	1.73889	1.68961	1.9752	1.7345
FGF19	0.725504	0.724537	0.686403	0.5214	0.8214	1.59045	1.45921	1.72551	1.8425	1.5247
Fig 4h	Hepatic TG
	AAV-Ctr					AAV-shDNMT3a
Veh	50.614	39.4258	49.6038	49.1919	47.5203	75.6857	76.6169	64.4536	72.6349	75.752
FGF19	31.6303	24.7319	24.8458	32.2005	28.1673	77.3275	68.4528	65.1543	78.9489	61.6206
Fig 5a
Fig 5b
Fig 5c	Fasn
ChIP Ab	0h						1h						2h						4h						6h
IgG	7.228e-06	0	0	7.887e-06	0	0	0	0	0.001	0.091	0.003907	1.22933e-05	0	5.44e-06	7e-06	7e-06	0	0.02	1.34	0	0.1	0.06	0	0	0.13	0.29	0.32	0.32	0.26	0.18
SREBP1	0.185695	0.122	0.209	0.170544	0.131	0.109	1.9	1.2	1.416	1.474	1.6	2.5	2	1.96524	2.563	2.684	2.11	2.05	1.81	2.15	2.17	2.16	2.09	2.87	1.44	2.03	1.65	1.65	3.82	3.18
SHP	0.261555	0.256	0.108	0.0851096	1.087	1.248	0.071	0.051	1.518	1.528	0.407737	0.384279	1	0.929072	0.944	1.025	1.03	0.77	4.84	4.71	1.22	1.27	1.7	2.21	2.47	1.88	1.22	1.47	4.63	5.46
DNMT3a	0.882142	0.911539	0.536195	0.593139	0.926805	0.881015	0.318959	0.24191	2.25135	2	0.726972	0.964	0.739	1.2882	2.80892	2.01055	1.07781	0.797882	5.96278	5.21422	1.6663	1.19691	2.51468	3.02533	2.83717	2.30843	2.85418	3.86433	4.02328	5.1636
Fig 5d	Fasn
	littermates (0h)					littermates (6h)					FGF15-KO (0h)					FGF15-KO (6h)
IgG	0.0976563	0.113743	0.0936781	0.052333	0.0226218	0.02231	0.027089	0.0214015	0.0311172	0.038045	0.024	0.018	0.028044	0.024414	0.028436	0.025628	0.024584	0.023912	0.027278	0.055701
SHP	0.647906	1.6176	1.83255	0.961832	0.43644	3.37259	3.90103	9.73956	6.20683	4.0386	0.787	0.572	0.78125	1.59533	2.06173	0.820091	1.01667	0.961832	1.7579	3.2352
DNMT3A	1.73018	1.69802	1.26914	1.96408	1.5093	6.88691	4.41942	8.18996	5.11189	3.34929	0.657	0.481	1.21745	1.09722	0.897421	0.61722	1.01667	1.4885	1.09722	1.14382
SREBP1	0.302259	0.206449	0.210787	0.164238	0.0930311	2.08407	4.35857	1.63034	2	2.31038	0.393	0.122	0.312918	0.433426	0.199416	1.97465	3.76815	1.79533	1.73034	3.23955
Fig 5e	Fasn							Fig 5f
	Veh			FGF19 (1h)					Fasn-Luc
IgG	0	0.002	0	0.002	0	0		lane	1	2	3	4	5	6	7	8
DNMT3A	0.112	0.132	0.1	1.362	0.877	0.758			1	1.016	1.135	1.144	3.948	1.783	0.756	1.75
SHP	0.353	0.539	0.535	1.855	1.629	1.28			1.119	1.02	1.18	1.016	3.827	2.053	0.838	1.787
									1.048	1.061	1.129	1.145	3.534	1.942	0.872	1.438
									1.139	0.961	1.218	1.205	3.923	1.885	0.749	1.774
Fig 6a								Fig 6b
									Ad-empty				Ad-SHP				Ad-T55A
								Fasn	14.6744	24.4242	12.8564	18.5037	32.2182	29.4714	30.8433	21.1674	10.5563	8.89827	7.83504	10.0225
								Srebp1	4.57481	6.63853	4.99778	5.39416	7.89215	10.3179	7.88558	10.4058	3.71487	3.86466	3.27816	2.00698
								Cyp7a1	0.933493	1.5652	0.823625	1.18527	1.29248	1.35235	1.29246	1.46333	1.4232	1.01128	1.21717	1.10967
								Fig 6c
									Ad-empty				Ad-SHP				Ad-T55A
								Fasn	1.06723	0.851837	0.913427	1.5675	0.475079	0.281926	0.399657	0.513656	1.60696	2.65759	1.80696	2.05759
								Srebp1	1.16484	1.30613	1.01432	0.814711	0.671856	0.459727	0.734929	0.754369	1.43071	1.32196	1.5629	1.93603
								Cyp7a1	0.774668	1.34252	1.40991	0.776084	0.251288	0.251288	0.251288	0.761187	1.65724	1.19427	2.06861	1.98703
Fig 6d	Ad-empty	Ad-SHP	Ad-T55A		Fig 6e	Ad-empty	Ad-SHP	Ad-T55A		Fig 6f								Fig 6g
	13.045	6.30394	33.4897			26.6	13.5	47.9667										lane	1	2	3	4	5	6	7	8	9	10
	14.2402	5.12336	34.7842			38.2	21.9333	45.0667											1	1.214	1.112	1.328	4.604	2.492	4.155	4.959	2.042	1.211
	15.2533	6.1182	23.5976			24.6	16	53.0333											1.074	1.125	1.023	1.155	4.09	2.357	4.671	4.442	2.454	1.96
	18.4615	4.52533	32.0826			38.2	25.3	38.26											1.108	1.127	1.097	1.147	4.877	3.151	4.453	4.644	2.247	1.615
																			1.299	1.176	1.268	1.11	5.785	2.35	4.927	4.413	2.441	1.481
Fig 7b						Fig 7c (left)		Body Weight						Fig 7c (right)		Food Intake
							weeks	mice1	mice2	mice3	mice4	mice5			weeks	mice1	mice2	mice3	mice4	mice5
						ND	0	23.4	22.5	23.2	22.8	23.2		ND	4	3.2	3.1	2.8	2.9	2.7
							4	24.2	23.2	24.5	23.9	24.8			8	2.8	3.1	2.9	2.8	3.1
						injected virus	8	25.5	24.9	25.4	24.7	25.5			12	3.2	3.2	2.9	3.1	3.2
							9	25.8	25.3	25.7	25.3	25.9
							10	26.2	25.8	26	25.7	26.2		HF/HF	4	3	3.2	3.3	3.3	3.5
							11	26.5	26.1	26.2	26.1	26.6			8	3	3.1	3.2	3.3	3.6
							12	27	26.5	26.8	26.5	27.2			12	3.4	3.3	3.2	3.3	3.2
						HF/HF	0	23.2	23.4	23.1	23.5	24		H+shDNMT3a	4	3.1	3.2	3.3	3	3.2
							4	26.4	27	27.6	27	28.4			8	3.1	3	3	3.3	3.2
						injected virus	8	33.5	34.2	33.6	32.9	33.2			12	3.1	3.2	2.9	3.2	3.2
							9	35.5	35.4	34.8	34	35.2
							10	37.3	36.8	35.6	36.9	37.8		H+SHP	4	3.2	3.2	3.1	2.9	2.9
							11	38.9	37.2	37.4	38.8	39.1			8	3.2	3.1	3	3.2	2.8
							12	40.9	38.1	39.4	40.2	40.3			12	3.1	3.3	3.2	3.3	3
						H+shDNMT3a	0	22.8	23.1	23	23.3	23.4		H+SHP+shDNMT3a	4	3	3.2	3.1	3.1	2.9
							4	25.8	26.2	26.4	26.3	25.8			8	3.1	3.2	3	3.2	3.1
						injected virus	8	32.8	33.9	34.2	34.6	33.3			12	3.3	2.9	3.2	3.2	3.2
							9	35.3	36.2	36.7	37.1	36.8
							10	36.5	37	37.3	38	37.4
							11	38.1	38.1	38.1	38.7	39.1
							12	40.2	40.6	40.7	40.9	41.2
						H+SHP	0	23.2	23.3	23	23.5	24
							4	25.2	26.9	25.8	26.1	26.8
						injected virus	8	31.5	32.4	32.8	33.4	33.5
							9	31.6	32.2	32.5	33.2	33.3
							10	31.5	32	32.6	33.1	33.1
							11	31.3	31.7	32.2	33	32.8
							12	31	31.2	31.7	32.5	32.2
						H+SHP+shDNMT3a	0	24	23.8	23.5	23.6	23.4
							4	26.2	26.4	26.8	27	26.8
						injected virus	8	32	32.2	32.1	33.3	32.7
							9	32.5	32.7	32.9	33.8	33
							10	33	33.2	33.3	34.2	33.8
							11	33.6	34.8	34.7	35.6	35.7
							12	35.6	36.8	37.1	37.8	38.1
Fig 7d	LW/BW						Fig 7f (up)	Liver TG						Fig 7f (bottom)	Plasma TG
	ND	HF/HF						ND	HF/HF						ND	HF/HF
	Ctr	Ctr	shD	SHP	S+shD			Ctr	Ctr	shD	SHP	S+shD			Ctr	Ctr	shD	SHP	S+shD
	4.81481	11.4914	11.194	5.48387	8.70787			62.821	198.718	201.282	113.462	201.923			56.41	208.333	239.103	146.795	200
	4.90566	11.5486	11.0837	5.44872	8.96739			62.821	214.103	282.692	121.795	174.359			58.974	228.846	267.949	153.846	210.897
	4.47761	11.1675	11.5479	5.36278	9.16442			65.385	235.256	232.051	124.359	166.667			64.103	269.872	203.205	110.256	191.026
	3.77358	11.4428	11.7359	5.53846	9.25926			61.538	198.077	231.41	175	195.513			71.795	214.103	228.846	125.641	171.795
	4.77941	11.4144	13.835	5.2795	9.18635			67.949	192.308	217.308	148.718	178.205			69.872	242.308	280.128	139.103	235.256
Fig 7g	GTT						Fig 7h
	0 min	15 min	30 min	60 min	120 min			ND					HF/HF					H+shDNMT3a					H+SHP					H+SHP+shDNMT3a
ND	125	377	336	258	130		IgG (Fasn)	0.458139	0.427458	0.377319	0.317286	0.340059	0.30861	0.229069	0.347204	0.302259	0.247218	0.421574	0.407213	0.369554	0.349619	0.21822	0.323953	0.356965	0.396078	0.44871	0.302259	0.276214	0.511872	0.248938	0.379943	0.361948
	118	408	351	299	128		5mC (Fasn)	15.3893	13.8696	14.2596	12.8514	16.1544	8.96222	7.43254	11.5023	10.6579	11.4229	9.08733	7.91098	9.21418	6.88691	11.9908	15.0726	14.9685	11.1105	11.0338	12.1582	11.0338	10.4386	9.08733	10.1532	8.18996
	124	434	399	324	142		IgG (Srebp1)	0.630189	0.765172	0.621513	0.670754	0.634572	0.713931	0.680118	0.652412	0.684848	0.592077	0.770494	0.718897	0.854917	0.754638	0.704102	0.439476	0.511872	0.544822	0.65695	0.592077	0.955188	0.982042	0.854917	0.749425	0.942037
	104	389	328	205	114		5mC (Srebp1)	10.083	12.9408	9.08733	8.18996	13.1215	5.87202	6.20683	6.83934	10.0134	5.11189	4.09498	6.16395	5.2556	5.59391	6.47041	13.0308	10.1532	8.65693	8.02141	11.4229	6.51541	6.33725	6.98304	7.27958	4.21011
	120	364	371	242	123
HF/HF	128	498	501	462	312		Fig 7i	Fasn						Srebp1						Acc1
	132	475	477	444	328			ND	HF/HF					ND	HF/HF					ND	HF/HF
	142	512	510	452	319			Ctr	Ctr	shD	SHP	S+shD		Ctr	Ctr	shD	SHP	S+shD		Ctr	Ctr	shD	SHP	S+shD
	128	505	509	477	329			0.994	2.661	2.4487	1.426	2.1317		1.125	2.987	3.124	2.267	2.884		0.983	4.253	4.596	2.145	4.253
	124	492	501	459	304			0.994	2.192	2.3653	1.6725	2.7934		0.984	3.051	3.267	2.341	2.963		0.872	3.915	5.103	2.284	3.051
H+shDNMT3a	122	512	515	457	305			1.015	2.624	2.7934	1.7556	2.5175		1.057	3.245	3.425	2.052	2.716		1.024	4.107	4.759	1.557	3.714
	118	504	503	465	299			0.961	2.793	3.1427	1.1266	2.4829		1.069	3.337	3.041	1.524	3.041		1.133	4.351	4.885	1.881	3.417
	130	506	518	475	314			1.037	2.349	2.6611	1.8947	2.3489		1.12	3.267	2.851	1.348	2.914		1.014	3.572	3.958	2.198	3.534
	135	498	506	492	333
	135	521	511	442	287		Fig 7j	Hepatic DNL
H+SHP	132	421	418	328	201			ND	HF/HF
	122	405	396	344	168			Ctr	Ctr	shD	SHP	S+shD
	117	409	412	330	137			13.0626	27.2753	30.5986	13.4691	28.9617
	108	422	419	346	128			14.7868	29.0568	29.022	12.7303	25.4816
	129	438	432	365	159			11.9049	31.987	30.7741	11.3421	23.5103
H+SHP+shDNMT3a	133	505	482	442	215
	124	459	471	418	299
	121	488	468	422	321
	129	471	450	309	206
	141	495	476	411	180
Fig 8a
	ND					HFD
IgG	9.67e-05	0.0001934	8.655e-05	0.0002465	0.000157	0.00025168	0.000272	0.00027	0.000384123	0.000222
SHP	0.647906	1.53034	0.849012	1.42786	0.699238	0.186062	0.494436	0.296038	0.837323	0.238797
DNMT3A	1.27797	1.33224	1.7579	1.96408	1.468	0.21822	0.328475	0.491021	0.142977	0.272411
Fig 8b
		ND					HFD
Fasn	IgG	0.274306	0.410046	0.407213	0.289946	0.291963	0.361948	0.458139	0.515433	0.298098	0.312918
	5mC	13.9661	15.3893	15.822	15.0726	14.7624	7.43254	9.67228	9.67228	7.2293	7.12977
Srebp1	IgG	1.00268	1.66308	0.67542	1.36024	0.885066	1.39848	1.36024	0.64343	1.05985	0.694408
	5mC	9.94421	9.73956	7.3812	6.98304	9.53912	6.60636	3.37259	2.95643	5.11189	3.54026
Fig 8c	Fasn			Srebp1
	ND	HFD		ND	HFD
	1.196	4.525		1.41225	4.65248
	1.155	3.267		1.22095	3.85839
	0.9	3.65		1.16312	5.05601
	0.767	5.571		0.81113	7.98892
	1.048	3.885		0.61472	4.75024
Fig 8d
Fig 9a	FASN				SREBP1				DGAT1				DNMT3A				SHP
	Normal	Steatosis	NASH-fibrosis		Normal	Steatosis	NASH-fibrosis		Normal	Steatosis	NASH-fibrosis		Normal	Steatosis	NASH-fibrosis		Normal	Steatosis	NASH-fibrosis
	1.17924	5.969	12.2735		0.155631	0.778515	9.76768		0.21	1.65	7.24		3.72461	3.86186	1.08308		0.902198	2.77399	0.336295
	1.2174	12.3376	0.456209		0.379927	0.98	4.93		1.52	0.26	2.98		0.581305	1.55988	1.16829		0.858585	0.730341	0.331496
	0.993287	9.60475	6.99059		0.538672	2.46	1.12		0.57397	3.19	3.36		0.37994	0.941617	3.96959		0.788133	0.600361	2.39771
	1.41934	6.14619	0.808066		0.209742	6.44019	1.13312		0.356145	7.62951	5.33329		0.751987	8.98553	2.07105		1.36741	0.889009	0.34942
	3.51334	1.81722	17.4486		0.567967	0.666324	4.77998		1.35796	4.26973	6.9102		0.404613	7.09742	0.868325		1.22034	1.52622	0.207182
	0.194499	3.5439	5.14886		0.263494	9.28544	5.55984		0.084879	12.1141	5.21184		1.99946	4.26269	1.04236		0.435963	1.39903	1.24187
	0.393871	4.48959	18.3538		3.41177	18.0542	5.82674		2.62147	4.92451	9.31539		0.378761	6.23047	5.31042		0.625042	0.607943	1.01501
	0.04392	10.0327	18.6969		0.48337	6.73052	11.6391		0.379173	2.69399	6.15834		0.908712	3.70891	4.69936		0.21089	1.17315	0.662105
	0.055203	6.40825	3.59891		3.00212	7.80642	4.30485		1.4866	2.47513	4.76447		1.05487	4.37767	1.81068		1.48868	1.10091	0.773351
	0.599989	0.460026	15.4943		1.73388	2.55835	10.9528		0.463185	1.98401	2.54368		0.495631	0.555798	10.6273		1.23115	0.841944	0.974255
	1.73842	2.07851	8.91292		5.11313	1.48994	1.52716		0.819816	1.42382	1.75034		1.00081	0.601642	1.31162		3.00826	1.04005	0.213754
	2.11244	12.8768	13.8932		4.24334	4.12322	6.07899		5.42821	2.37207	4.53865		0.950501	1.96389	8.17707		2.26487	1.46042	0.439596
	2.07295	3.66222	4.22234		1.61348	21.614	10.4492		2.08637	3.09669	4.67662		1.54621	2.39553	13.6131		1.32998	0.439219	2.65663
	3.3241	2.65683	4.77853		1.05871	2.01532	15.178		3.19968	7.26893	3.63167		0.894059	1.72857	7.02088		1.23209	1.43619	2.91666
	5.23886	2.90412	0.180023		3.14383	8.21273	13.4095		6.39584	5.46481	2.15082		3.15607	2.24418	2.94885		0.834764	1.20485	0.409751
Fig 9b
Quantitation of protein levels
	Normal					Steatosis					NASH-fibrosis
FASN	1	0.914531	0.972564	1.80787		4.88908	4.28199	5.32573	7.07938	15.3385	15.7798	11.1531	15.5566	7.77116	12.5458
DNMT3A	1	0.963488	0.844137	0.891475		1.07156	0.81224	0.840854	0.926066	1.16697	0.825184	1.15655	1.03125	0.866484	1.11324
SHP	1	0.958187	0.932545	1.12382		1.15265	1.08404	1.13606	1.12727	1.16435	1.19728	1.10545	1.00716	1.01101	0.95444
Fig 9c	FASN
	Normal					Steatosis					NASH-fibrosis
IgG	0.028	0.019	0.154	0.025	0.009	0.045	0.09	0.12	0.035	0.096	0.032	0.158	0.017	0.01	0.116
DNMT3A	0.302	0.166	0.853	0.281	0.361	0.018	0.043	0.156	0.056	0.114	0.157	0.157	0.121	0.012	0.089
	SREBP1
	Normal					Steatosis					NASH-fibrosis
IgG	0.006	0.003	0.193	0.027	0.019	0.018	0.088	0.008	0.022	0.069	0.016	0.004	0.016	0.013	0.03
DNMT3A	0.288	0.311	0.75	0.332	0.294	0.066	0.023	0.289	0.105	0.098	0.145	0.358	0.05	0.037	0.135
	FASN
	Normal					Steatosis					NASH-fibrosis
IgG	0.028	0.019	0.154	0.025	0.009	0.045	0.09	0.12	0.035	0.096	0.032	0.158	0.017	0.01	0.116
SHP	0.417	0.239	0.739	0.351	0.433	0.083	0.178	0.11	0.049	0.098	0.097	0.196	0.102	0.205	0.283
	SREBP1
	Normal					Steatosis					NASH-fibrosis
IgG	0.006	0.003	0.193	0.027	0.019	0.018	0.088	0.008	0.022	0.069	0.016	0.004	0.016	0.013	0.03
SHP	0.35	0.387	0.734	0.362	0.343	0.149	0.004	0.002	0.005	0.003	0.239	0.214	0.156	0.213	0.168
Fig 9d
		Normal					Steatosis					NASH-fibrosis
FASN	IgG	0.037	0.017	0.307	0.389	0.177	0.025	0.167	0.407	0.337	0.146	0.069	0.071	0.1	0.313	0.06
	5mC	12.162	2.657	7.127	10.01	4.014	1.55472	2.53705	2.95345	3.15841	6.75881	1.284	1.1483	0.40323	3.0073	0.69856
SREBP1	IgG	0.337	0.252	0.495	0.617	0.018	0.104	0.314	0.154	0.165	0.452	0.031	0.631	0.49	0.818	0.039
	5mC	3.481	2.037	6.688	3.625	2.041	0.257	2.974	0.333	0.269	0.898	0.004	0.109	0.29	0.998	2.498
Fig S1									Fig S2
	Srebp1									Fasn
	Veh			FGF19						C57BL/6					SHP-KO
IgG	1.781	2.182	1.373	6.782	9.797	6.811			IgG	0.0240831	0.0162566	0.01895	0.0201698	0.0176033	0.0201684	0.0157095	0.0282612	0.0179389	0.0219853
Dnmt3A	0.643	2.868	0.652	30.927	25.867	29.601			LSD1	0.0885516	0.114742	0.112521	0.101647	0.113632	0.0380687	0.0398212	0.0642478	0.0389449	0.0520345
	Dgat1									Fasn
	Veh			FGF19						C57BL/6					SHP-KO
IgG	0.897	0.528	1.017	2.977	1.265	2.377			IgG	0.0240831	0.0162566	0.01895	0.0201698	0.0176033	0.0201684	0.0157095	0.0282612	0.0179389	0.0219853
Dnmt3A	0.779	0.328	0.643	11.949	8.567	6.1			H3K4-me3	0.552113	0.458055	0.577799	0.505084	0.517927	0.778113	0.69627	0.864363	0.737192	0.780317
	Acc1
	Veh			FGF19
IgG	0.337	0.332	0.491	0.781	0.697	0.919
Dnmt3A	0.344	0.607	0.367	2.946	4.269	3.191
Fig S4
	DGAT1
	Normal					Steatosis					NASH-fibrosis
IgG	0.027	0.023	0.009	0.03	0.031	0.012	0.012	0.025	0.024	0.019	0.01	0.021	0.026	0.011	0.016
DNMT3A	0.955	0.787	0.43	0.77	1.09	0.258	0.22	0.09	0.163	0.052	0.261	0.246	0.145	0.096	0.086
	DGAT1
	Normal					Steatosis					NASH-fibrosis
IgG	0.027	0.023	0.009	0.03	0.031	0.012	0.012	0.025	0.024	0.019	0.01	0.021	0.026	0.011	0.016
SHP	0.916	1.629	1.37	0.955	1.458	0.115	0.286	0.123	0.135	0.249	0.288	0.296	0.419	0.519	0.648
Fig S5
	DGAT1
	Normal					Steatosis					NASH-fibrosis
IgG	0.051	0.051	0.086	0.062	0.072	0.19	0.04	0.09	0.065	0.046	0.176	0.123	0.058	0.072	0.044
5mC	6.207	6.538	7.13	7.884	3.54	1.30031	2.52076	7.56246	3.03955	1.89718	1.44278	3.50364	0.709	1.4082	0.77855
	CYP7A1
	Normal					Steatosis					NASH-fibrosis
IgG	0.691	1.218	0.63	0.661	0.658	0.867	0.658	1.226	0.799	0.721	0.635	1.515	1.508	0.378	1.634
5mC	0.826	1.378	0.734	0.772	0.87	0.677	0.433	1.334	1.044	1.089	1.449	1.584	0.699	0.328	1.582
